# Supplementary material for: High human papillomavirus (HPV)-35 prevalence among South African women with cervical intraepithelial neoplasia warrants attention
Source: PLoS One. 2022 Mar 9;17(3):e0264498. doi: 10.1371/journal.pone.0264498 (PMC8906620; doi:10.1371/journal.pone.0264498)
Supplement: S1 File — (XLSX) [file pone.0264498.s001.xlsx]

## Sheet: DATABASE
Study number	HIV Status	Are you taking anti-retrovirals	Final cervical Histology	FINAL HPV Genotypes	High B-globin	Low B-globin
CBHS001	Positive	yes	CIN3	11	positive	positive
CBHS002	Positive	yes	CIN3	no isolate	positive	positive
CBHS003	Negative		no results	53, 81	positive	positive
CBHS006	Positive	No	CIN2	no isolate	positive	positive
CBHS007	Positive	No	no results	6, 33, 35	positive	positive
CBHS008	Positive	No	CIN3	16	positive	positive
CBHS009	Positive	No	no dysplasia	52, 62	positive	positive
CBHS010	Negative		CIN3	18	positive	positive
CBHS011	Negative		CIN3	16, 54, 55, 58, 62, 68, 70, 72, 84	positive	positive
CBHS012	Positive	No	CIN2	16, 31, 52	positive	positive
CBHS013	Positive	No	CIN2	52	positive	positive
CBHS014	Positive	No	CIN3	no isolate	positive	positive
CBHS015	Negative		no dysplasia	no isolate	positive	positive
CBHS016	Negative		cerv cancer	no isolate	positive	positive
CBHS017	Positive	No	CIN2	52	positive	positive
CBHS018	Positive	No	CIN3	16, 31	positive	positive
CBHS019	Negative		CIN2	no isolate	positive	positive
CBHS020	Positive	No	CIN3	no isolate	positive	positive
CBHS021	Negative		CIN2	no isolate	positive	positive
CBHS022	Positive	No	no results	53, 66	positive	positive
CBHS023	Negative		no results	16, 18, 71, 72, CP6108	positive	positive
CBHS024	Negative		CIN2	52	positive	positive
CBHS025	nd		no results	16	positive	positive
CBHS026	Negative		CIN2	no isolate	positive	positive
CBHS027	Negative		CIN2	no isolate	positive	positive
CBHS028	Positive	No	CIN3	54	positive	positive
CBHS029	Positive	No	CIN3	no isolate	positive	positive
CBHS030	Positive	No	CIN3	52	positive	positive
CBHS031	Positive	No	CIN3	31	positive	positive
CBHS032	Positive	No	CIN3	45	positive	positive
CBHS033	Negative		CIN3	16	positive	positive
CBHS034	Negative		no results	52	positive	positive
CBHS035	Negative		CIN2	51, 55	positive	positive
CBHS036	Positive	No	no results	no isolate	positive	positive
CBHS037	Positive	No	CIN3	IS39	positive	positive
CBHS038	Negative		no results	no isolate	positive	positive
CBHS039	Positive	No	CIN3	no isolate	positive	positive
CBHS040	Negative		CIN3	18, 35, 62, 68	positive	positive
CBHS041	Positive	No	CIN2	no isolate	positive	positive
CBHS042	Negative		CIN2	52	positive	positive
CBHS043	Positive	No	CIN2	16	positive	positive
CBHS044	Positive	No	CIN2	39	positive	positive
CBHS045	Positive	No	CIN2	51	positive	positive
CBHS046	Positive	No	no results	35, 62, 81	positive	positive
CBHS047	Negative		CIN3	no isolate	positive	positive
CBHS048	Positive	No	CIN3	no isolate	positive	positive
CBHS049	Negative		CIN3	no isolate	positive	positive
CBHS050	Positive	No	CIN1	no isolate	positive	positive
NM001	nd		no results	no isolate	positive	positive
NM002	nd		no results	16, 18, 35, 58, 62	positive	positive
NM003	nd		no results	no isolate	positive	positive
NM004	nd		no results	no isolate	positive	positive
NM005	Positive	Yes	CIN3	16, 58, 56	positive	positive
NM006	nd		no results	no isolate	positive	positive
NM007	nd		no results	no isolate	positive	positive
NM008	nd		no results	35, IS39	positive	positive
NM022	Positive	Yes	cerv cancer	16, 58, 56	positive	positive
NM047	Positive	Yes	CIN3	16, 18, 45, 39, 56	positive	positive
NM053	Negative		cerv cancer	16, 18, 45, 35	positive	positive
NM080	Positive	Yes	CIN3	16, 33, 61, 62, IS39, CP6108	positive	positive
NM092	Positive	Yes	CIN2	16, 33, 83	positive	positive
NM093	Positive	Yes	cerv cancer	16	positive	positive
NM106	Negative		CIN3	16	positive	positive
NM111	Positive	Yes	cerv cancer	16, 59	positive	positive
NM131	Negative		CIN3	6, 16, 35, 52	positive	positive
NM133	Positive	No	CIN3	16	positive	positive
NM137	Positive	Yes	CIN3	26, 45	positive	positive
NM138	Positive	Yes	CIN3	16	positive	positive
NM140	Negative		no results	52	positive	positive
NM141	Negative		no dysplasia	6, 26, 35, 62, 68	positive	positive
NM143	Positive	Yes	CIN3	45, 58	positive	positive
NM144	Positive	Yes	CIN3	16, 26, 51, 53, 58	positive	positive
NM146	Positive	Yes	no dysplasia	16, 18, 31, 52, 59	positive	positive
NM147	Positive	Yes	no results	58	positive	positive
NM148	Negative		CIN3	16, 33, 45, 58, 61	positive	positive
NM150	Positive	Yes	CIN3	18	positive	positive
NM151	Positive	Yes	no dysplasia	45, 56, 61	positive	positive
NM154	Positive	Yes	no results	16	positive	positive
NM155	Positive	Yes	no dysplasia	18, 55, 73, 84	positive	positive
NM156	Positive	Yes	CIN3	26, 40, 45, 58, 82, 83	positive	positive
NM158	Positive	Yes	CIN3	45	positive	positive
NM160	Positive	Yes	CIN3	16, 18, 55, 73, IS39	positive	positive
NM161	Negative		CIN3	16	positive	positive
NM162	Positive	Yes	CIN2	6, 18, 33, 45, 61	positive	positive
NM163	Positive	Yes	no dysplasia	no isolate	positive	positive
NM164	Positive	Yes	CIN3	16, 18, 45, 35, 58	positive	positive
NM165	Positive	Yes	CIN3	16, 59	positive	positive
NM167	Positive	Yes	no dysplasia	16, 56	positive	positive
NM168	Negative		CIN3	16, 45, 56	positive	positive
NM169	Negative		no dysplasia	no isolate	positive	positive
NM170	Positive	Yes	no dysplasia	16, 31, 58	positive	positive
NM171	Negative		no dysplasia	16	positive	positive
NM172	Positive	Yes	CIN3	no isolate	positive	positive
NM173	Positive	Yes	no dysplasia	no isolate	positive	positive
NM174	Positive	Yes	CIN3	16, 39, 58	positive	positive
NM175	Negative		CIN3	16	positive	positive
NM177	Positive	Yes	CIN3	16, 26, 33, 51	positive	positive
NM178	Positive	Yes	CIN3	35, 51, 52, 70, 81	positive	positive
NM186	Positive	Yes	CIN3	45, 58, 59, 62, 83	positive	positive
NM187	Positive	Yes	CIN3	16, 35, 56, 58, 66, 83	positive	positive
NM190	Positive	Yes	CIN2	18	positive	positive
NM191	Negative		CIN2	16, 35	positive	positive
NM192	Positive	Yes	CIN2	16	positive	positive
NM193	Positive	Yes	no results	16	positive	positive
NM194	Positive	No	CIN2	35, 45, 51	positive	positive
NM198	Negative		CIN3	16	positive	positive
NM199	Positive	Yes	CIN3	6, 18, 35, 51, 55, 81	positive	positive
NM200	Negative		cerv cancer	18	positive	positive
NM201	Negative		CIN3	33, 58, 51	positive	positive
NM202	Negative		cerv cancer	16, 51	positive	positive
NM203	Positive	Yes	cerv cancer	35	positive	positive
NM204	Positive	Yes	cerv cancer	16, 18, 45, 51	positive	positive
NM205	Negative		cerv cancer	16	positive	positive
NM206	Positive	Yes	cerv cancer	16, 35, 58	positive	positive
NM207	Positive	Yes	cerv cancer	18, 45, 51	positive	positive
NM208	Positive	Yes	cerv cancer	16, 18, 45, 59	positive	positive
NM209	Positive	Yes	cerv cancer	16, 51	positive	positive
NM210	Positive	Yes	cerv cancer	16	positive	positive
NM212	Negative		cerv cancer	16	positive	positive
NM213	Negative		cerv cancer	35	positive	positive
NM214	Positive	Yes	cerv cancer	31	positive	positive
NM215	Positive	Yes	cerv cancer	16, 18, 45	positive	positive
NM216	Positive	Yes	cerv cancer	16	positive	positive
NM217	nd		no results	35	positive	positive
NM218	Negative		cerv cancer	33	positive	positive
NM219	Negative		cerv cancer	16	positive	positive
NM220	Negative		CIN2	16	positive	positive
NM221	Positive	Yes	CIN3	no isolate	positive	positive
NM222	Positive	Yes	CIN3	11	positive	positive
NM223	Negative		CIN3	31, 35	positive	positive
NM225	Positive	Yes	cerv cancer	52	positive	positive
NM226	Positive	Yes	no dysplasia	16, 52, 61, 72	positive	positive
NM227	Negative		CIN3	16	positive	positive
NM228	Positive	Yes	CIN2	56	positive	positive
NM229	Positive	Yes	CIN3	33, 58	positive	positive
NM230	Positive	Yes	CIN3	16, 33, 58	positive	positive
NM231	Positive	Yes	CIN3	31, 33	positive	positive
NM232	Positive	Yes	CIN2	16, 45, 51, 58, 59, 61, 62, 69, 70, 81, 83	positive	positive
NM233	Positive	Yes	CIN2	35	positive	positive
NM236	Negative		CIN2	33, 58	positive	positive
NM237	Positive	Yes	CIN2	82	positive	positive
NM238	Positive	Yes	CIN2	58, 61, 62, 73	positive	positive
NM239	Positive	Yes	CIN3	35	positive	positive
NM240	Negative		CIN3	33, 58	positive	positive
NM241	Positive	Yes	CIN2	16, 35, 69	positive	positive
NM242	Positive	Yes	no results	35	positive	positive
NM244	Positive	Yes	no results	16, 35, 66	positive	positive
NM245	Positive	Yes	no dysplasia	52	positive	positive
NM246	Positive	Yes	CIN2	52	positive	positive
NM248	Positive	Yes	CIN2	16, 18, 45	positive	positive
NM249	Positive	Yes	CIN2	16, 52, 61	positive	positive
NM250	Positive	Yes	CIN2	16	positive	positive
NM251	Negative		cerv cancer	16, 51	positive	positive
NM252	Negative		no dysplasia	16	positive	positive
NM253	Negative		CIN3	33, 58	positive	positive
NM254	Negative		no results	33, 58	positive	positive
NM255	Positive	Yes	no results	33, 51	positive	positive
NM256	Negative		no results	33, 58	positive	positive
NM257	Positive	Yes	CIN3	no isolate	positive	positive
NM258	Positive	Yes	CIN3	18, 31, 45, 58, 59	positive	positive
NM259	Positive	Yes	CIN2	16, 45, 52, 59, 70, 72	positive	positive
NM260	Negative		CIN3	52	positive	positive
NM261	Positive	Yes	CIN3	11, 16, 35	positive	positive
NM262	Positive	Yes	CIN2	31	positive	positive
NM263	Positive	Yes	CIN2	16, 35	positive	positive
NM264	Positive	Yes	CIN2	16, 62	positive	positive
NM265	Negative		no results	33, 58	positive	positive
NM267	Negative		CIN3	16, 51, 58	positive	positive
NM268	Positive	Yes	no dysplasia	35	positive	positive
NM269	Positive	Yes	CIN3	31, 58, 66, 81	positive	positive
NM270	nd		no dysplasia	16, 18, 45, 62	positive	positive
NM271	Positive	Yes	CIN3	51	positive	positive
NM272	Positive	Yes	CIN1	no isolate	positive	positive
NM273	Positive	Yes	CIN3	31, 52	positive	positive
NM274	Positive	Yes	CIN2	16	positive	positive
NM275	Positive	Yes	CIN2	33, 58	positive	positive
NM276	Negative		CIN3	16, 35	positive	positive
NM277	Positive	Yes	CIN3	35	positive	positive
NM278	Negative		CIN3	no isolate	positive	positive
NM280	Positive	Yes	CIN3	59	positive	positive
NM282	Positive	Yes	CIN3	58	positive	positive
NM283	Positive	Yes	CIN3	16	positive	positive
NM284	Positive	Yes	CIN2	18, 45, 51	positive	positive
NM285	Negative		CIN1	31, 33	positive	positive
NM286	Positive	Yes	cerv cancer	16	positive	positive
NM287	Negative		CIN2	no isolate	positive	positive
NM288	Positive	Yes	CIN2	16, 33, 58	positive	positive
NM290	Positive	Yes	CIN3	52, 68	positive	positive
NM291	Positive	Yes	CIN3	52	positive	positive
NM292	Positive	Yes	CIN3	16, 18, 45, 51	positive	positive
NM293	Positive	Yes	CIN1	16, 33, 56	positive	positive
NM298	Positive	Yes	no dysplasia	52	positive	positive
NM299	Positive	Yes	no dysplasia	16, 18, 45, 58	positive	positive
NM300	Positive	Yes	no dysplasia	16, 18, 45	positive	positive
NM301	Positive	Yes	CIN2	53, 58, 61, 81	positive	positive
NM302	Positive	Yes	CIN2	35, 45, 61, 68, 70	positive	positive
NM303	Negative		CIN3	35	positive	positive
NM305	Negative		no dysplasia	31	positive	positive
NM306	Negative		CIN2	54, 58	positive	positive
NM307	Positive	Yes	CIN2	59	positive	positive
NM308	Positive	Yes	CIN3	31, 35	positive	positive
NM309	Positive	Yes	no dysplasia	35	positive	positive
NM310	Negative		cerv cancer	18, 58	positive	positive
NM313	Positive	Yes	CIN3	58	positive	positive
NM314	Positive	Yes	CIN3	35, 62, 72, 84	positive	positive
NM315	Positive	Yes	CIN1	35	positive	positive
NM316	Positive	Yes	CIN2	31, 33	positive	positive
NM319	Negative		no dysplasia	51	positive	positive
NM320	Negative		no dysplasia	35	positive	positive
NM321	Positive	Yes	CIN3	16, 68	positive	positive
NM322	Positive	Yes	CIN2	33, 45	positive	positive
NM323	Negative		CIN3	35	positive	positive
NM324	Positive	Yes	CIN2	52	positive	positive
NM325	Positive	Yes	CIN3	16, CP6108	positive	positive
NM326	Negative		CIN2	16, 18, 45, 35	positive	positive
NM327	Positive	Yes	cerv cancer	35	positive	positive
NM328	Positive	Yes	cerv cancer	16, 68	positive	positive
NM329	Positive	Yes	CIN3	no isolate	positive	positive
NM330	Negative		CIN3	no isolate	positive	positive
NM331	Positive	Yes	CIN3	51	positive	positive
NM332	Positive	Yes	CIN2	35	positive	positive
NM333	Positive	Yes	CIN3	18, 16, 45	positive	positive
NM334	Positive	Yes	CIN3	16, 18, 45	positive	positive
NM335	Positive	Yes	CIN3	35, 54, 58, 71	positive	positive
NM336	Positive	Yes	CIN3	18	positive	positive
NM337	Negative		cerv cancer	16	positive	positive
NM338	Positive	Yes	CIN3	58	positive	positive
NM339	Negative		CIN2	no isolate	positive	positive
NM340	Negative		cerv cancer	16, 18, 45	positive	positive
NM341	Positive	Yes	CIN1	18	positive	positive
NM342	Negative		CIN2	no isolate	positive	positive
NM343	Positive	Yes	CIN3	52	positive	positive
NM344	Positive	Yes	CIN3	33, 69	positive	positive
NM345	Positive	Yes	cerv cancer	16, 45, 62	positive	positive
NM346	Positive	Yes	CIN2	16	positive	positive
NM347	Positive	Yes	CIN2	26	positive	positive
NM348	Negative		cerv cancer	16	positive	positive
NM349	Positive	Yes	CIN3	16	positive	positive
NM351	Positive	Yes	CIN3	16	positive	positive
NM352	Negative		CIN1	no isolate	positive	positive
NM353	Positive	Yes	no dysplasia	16, 52, 59, 70, 83	positive	positive
NM354	Positive	Yes	CIN3	16	positive	positive
NM355	Positive	Yes	CIN3	18, 52, 70	positive	positive
NM356	Positive	Yes	cerv cancer	56	positive	positive
NM357	Negative		cerv cancer	16	positive	positive
NM358	Positive	Yes	cerv cancer	52	positive	positive
NM359	Positive	Yes	CIN3	45, 58, 62	positive	positive
NM360	Positive	Yes	CIN2	51	positive	positive
NM361	Negative		no dysplasia	no isolate	positive	positive
NM362	Positive	Yes	CIN3	16, 58	positive	positive
NM363	Positive	Yes	no dysplasia	16	positive	positive
NM366	Positive	Yes	CIN3	16, 35	positive	positive
NM367	nd		CIN3	16	positive	positive
NM368	Negative		cerv cancer	35	positive	positive
NM369	Negative		cerv cancer	31	positive	positive
NM370	Positive	Yes	CIN3	16, 58	positive	positive
NM371	Positive	Yes	CIN3	35	positive	positive
NM372	Positive	Yes	cerv cancer	16	positive	positive
NM373	Positive	Yes	no dysplasia	16, 26, 35, 53	positive	positive
NM374	nd		cerv cancer	45	positive	positive
NM375	Positive	Yes	cerv cancer	16, 45	positive	positive
NM376	Positive	Yes	cerv cancer	16	positive	positive
NM377	Positive	Yes	CIN3	18, 45, 56, 59	positive	positive
NM378	Positive	Yes	CIN3	16, 18, 45	positive	positive
NM379	Positive	Yes	CIN2	16, 18, 39, 45, 56	positive	positive
NM380	Positive	Yes	cerv cancer	45	positive	positive
NM381	Positive	Yes	cerv cancer	69	positive	positive
NM382	Positive	Yes	no dysplasia	no isolate	positive	positive
NM383	Negative		CIN3	16, 33, 62	positive	positive
NM384	Negative		CIN2	16	positive	positive
NM385	Positive	Yes	cerv cancer	6, 16, 35, 61, 62, 73	positive	positive
NM386	Positive	Yes	CIN3	52	positive	positive
NM387	Positive	Yes	CIN2	58	positive	positive
NM388	Negative		no dysplasia	6	positive	positive
NM389	Negative		no results	16, 56	positive	positive
NM390	Negative		CIN3	16	positive	positive
NM391	Positive	Yes	no results	no isolate	positive	positive
NM392	Positive	Yes	CIN3	39	positive	positive
NM393	Positive	Yes	no dysplasia	no isolate	positive	positive
NM394	Positive	Yes	CIN3	35, 59	positive	positive
NM395	Positive	Yes	no results	16, 42	positive	positive
NM396	Positive	Yes	CIN2	16, 33, 72	positive	positive
NM397	Negative		CIN3	31	positive	positive
NM398	Positive	Yes	CIN2	33, 66, 81, IS39	positive	positive
NM399	Positive	Yes	CIN3	18, 42, 53, 84	positive	positive
NM400	Positive	Yes	CIN2	16, 61, 73, IS39	positive	positive
NM401	Positive	Yes	no results	no isolate	positive	positive
NM402	Positive	Yes	CIN2	51	positive	positive
NM403	Negative		CIN2	no isolate	positive	positive
NM404	Positive	Yes	no results	35, 58, 69	positive	positive
NM405	Positive	Yes	no results	16, 56	positive	positive
NM406	Negative		CIN3	52	positive	positive
NM407	Positive	Yes	cerv cancer	16, 35, 72, 73, 81	positive	positive
NM408	Positive	Yes	CIN3	52, 55, 81	positive	positive
NM409	Positive	Yes	no results	35	positive	positive
NM410	Negative		no dysplasia	11, 51, 58	positive	positive
NM411	Negative		cerv cancer	18, 45	positive	positive
NM412	Negative		CIN3	no isolate	positive	positive
NM413	Positive	Yes	no results	45, 61, 62, 84	positive	positive
NM414	Negative		CIN3	33	positive	positive
NM415	Negative		no results	82	positive	positive
NM416	Negative		no results	52	positive	positive
NM417	Positive	Yes	no results	16	positive	positive
NM418	Negative		CIN3	16	positive	positive
NM419	Positive	Yes	CIN3	45	positive	positive
NM420	Negative		CIN3	39, 59	positive	positive
NM421	Positive	Yes	no dysplasia	70	positive	positive
NM422	Positive	Yes	cerv cancer	16, 33, 71, 84	positive	positive
NM423	Positive	Yes	CIN2	73	positive	positive
NM424	Negative		CIN3	16, 31, 39, 58	positive	positive
NM425	Positive	Yes	CIN3	51	positive	positive
NM426	Positive	Yes	CIN3	35, IS39	positive	positive
NM427	Negative		CIN3	35	positive	positive
NM428	Negative		no dysplasia	no isolate	positive	positive
NM429	Negative		CIN2	82	positive	positive
NM430	Positive	Yes	CIN2	58	positive	positive
NM431	Negative		CIN2	16	positive	positive
NM432	Negative		no dysplasia	61	positive	positive
NM433	Positive	Yes	CIN3	16, 35	positive	positive
NM434	Positive	Yes	CIN3	16	positive	positive
NM435	Positive	Yes	CIN2	no isolate	positive	positive
NM436	Positive	Yes	CIN2	59	positive	positive
NM437	Positive	Yes	CIN3	33	positive	positive
NM438	Positive	Yes	cerv cancer	16	positive	positive
NM439	nd		no results	no isolate	positive	positive
NM440	Positive	Yes	no results	45	positive	positive
NM441	Positive	Yes	no dysplasia	52	positive	positive
NM442	Positive	Yes	CIN3	no isolate	positive	positive
NM443	Positive	Yes	CIN3	no isolate	positive	positive
NM444	Positive	Yes	CIN2	no isolate	positive	positive
NM445	Negative		CIN3	no isolate	positive	positive
NM446	Positive	No	no dysplasia	no isolate	positive	positive
NM447	Negative		CIN1	no isolate	positive	positive
NM448	Positive	Yes	cerv cancer	16	positive	positive
NM449	Positive	Yes	no results	no isolate	positive	positive
NM450	Negative		no dysplasia	no isolate	positive	positive
NM452	Positive	Yes	CIN3	35	positive	positive
NM453	Positive	Yes	CIN3	35	positive	positive
NM454	Negative		CIN3	35	positive	positive
NM455	Negative		CIN3	35	positive	positive
NM456	Negative		CIN3	35	positive	positive
NM457	Negative		CIN3	18	positive	positive
NM458	Positive	Yes	CIN3	35	positive	positive
NM459	Positive	Yes	CIN2	61	positive	positive
NM460	Positive	Yes	CIN3	16, 62	positive	positive
NM461	Positive	Yes	CIN3	33	positive	positive
NM462	Positive	Yes	CIN3	16	positive	positive
NM463	Negative		cerv cancer	16, 18, 45	positive	positive
NM464	Positive	Yes	CIN3	33	positive	positive
NM465	Negative		CIN3	16	positive	positive
NM466	Positive	Yes	CIN2	16	positive	positive
NM468	Positive	Yes	CIN1	45, 61, 73, 83	positive	positive
NM469	Negative		CIN2	16	positive	positive
NM470	nd		no results	no isolate	positive	positive
NM471	nd		no results	52	positive	positive
NM472	nd		no results	52	positive	positive
NM473	Negative		cerv cancer	16	positive	positive
NM474	Negative		CIN2	16	positive	positive
NM475	Positive	Yes	CIN3	45	positive	positive
NM476	Positive	Yes	CIN3	16	positive	positive
NM477	Negative		cerv cancer	18	positive	positive
NM478	Negative		CIN3	16	positive	positive
NM479	Positive	Yes	CIN3	52	positive	positive
NM480	Positive	Yes	CIN3	33, 53	positive	positive
NM481	Positive	Yes	CIN2	51, 56, 66	positive	positive
NM484	Positive	Yes	no results	18, 35, 62, 71	positive	positive
NM485	Positive	Yes	cerv cancer	31	positive	positive
NM486	Positive	Yes	CIN3	18, 52	positive	positive
NM487	Positive	Yes	CIN2	45, 58	positive	positive
NM488	Positive	Yes	no results	52	positive	positive
NM489	Positive	No	no dysplasia	no isolate	positive	positive
NM490	Positive	No	no results	35	positive	positive
NM491	Positive	No	CIN2	35	positive	positive
NM492	Positive	Yes	no results	16	positive	positive
NM493	Positive	Yes	no dysplasia	35	positive	positive
NM494	nd		no results	58	positive	positive
NM495	Positive	Yes	CIN3	16	positive	positive
NM496	Positive	Yes	no results	35	positive	positive
NM497	Positive	Yes	no results	26	positive	positive
NM498	Positive	Yes	no results	35, 58, 69, 84	positive	positive
NM500	nd		no results	16	positive	positive
NM501	Positive	Yes	no results	18, 51, 54, 61, 84, 89	positive	positive
NM502	Positive	Yes	CIN3	51	positive	positive
NM503	Positive	Yes	CIN3	16	positive	positive
NM504	Positive	Yes	CIN3	52	positive	positive
NM505	Negative		CIN3	16	positive	positive
NM506	Negative		CIN3	16	positive	positive
NM507	Positive	Yes	poor quality specimens	51	positive	positive
NM508	Positive	Yes	CIN2	16	positive	positive
NM509	Positive	Yes	poor quality specimens	no isolate	positive	positive
NM510	Negative		no results	16	positive	positive
NM511	Positive	No	no results	35	positive	positive
NM512	Positive	No	cerv cancer	16	positive	positive
NM513	Negative		no results	16	positive	positive
NM514	Negative		CIN3	33, 45	positive	positive
NM515	Positive	Yes	CIN2	16	positive	positive
NM517	Positive	Yes	CIN2	16	positive	positive
NM518	Positive	Yes	no results	no isolate	positive	positive
NM519	Negative		CIN1	no isolate	positive	positive
NM520	nd		no results	33	positive	positive
NM521	Positive	Yes	no results	no isolate	positive	positive
NM522	Negative		CIN2	58, 59	positive	positive
NM523	Positive	Yes	CIN2	no isolate	positive	positive
NM524	nd		no results	18, 35	positive	positive
NM525	Positive	Yes	CIN3	33	positive	positive
NM526	Negative		CIN3	18	positive	positive
NM527	Positive	Yes	no dysplasia	no isolate	positive	positive
NM528	Positive	Yes	CIN3	16	positive	positive
NM529	Positive	Yes	no results	18	positive	positive
NM531	Positive	Yes	no results	82	positive	positive
NM532	Positive	Yes	CIN3	16	positive	positive
NM533	Positive	Yes	CIN3	51	positive	positive
NM534	Positive	Yes	CIN3	45	positive	positive
NM535	Negative		no results	16	positive	positive
NM536	Negative		poor quality specimens	no isolate	positive	positive
NM537	Positive	Yes	CIN2	35	positive	positive
NM538	Positive	Yes	no results	no isolate	positive	positive
NM539	nd		no results	no isolate	positive	positive
NM540	nd		no results	no isolate	positive	positive
NM541	Positive	Yes	CIN3	16, 52	positive	positive
NM542	Positive	Yes	CIN3	31, 66	positive	positive
NM543	Positive	Yes	CIN3	18, 66	positive	positive
NM544	Positive	Yes	CIN3	33	positive	positive
NM545	nd		no results	35	positive	positive
NM546	nd		no results	16, 31, 58, 69	positive	positive
NM547	nd		no results	35, 58, 83	positive	positive
NM548	nd		no results	18	positive	positive
NM549	nd		no results	no isolate	positive	positive
NM550	nd		no results	62	positive	positive
NM551	Positive	Yes	CIN3	16	positive	positive
NM552	Positive	Yes	no dysplasia	35	positive	positive
NM553	Positive	Yes	CIN3	6, 33, 35	positive	positive
NM554	Positive	Yes	CIN3	18	positive	positive
NM556	Positive	Yes	CIN2	33, 58, 66, 83	positive	positive
NM557	Negative		CIN2	35	positive	positive
NM558	nd		no results	68	positive	positive
NM559	Positive	Yes	no results	33	positive	positive
NM560	Positive	Yes	no results	16, 18, 45, 61, 68	positive	positive
NM561	Positive	Yes	CIN3	39, IS39	positive	positive
NM562	Positive	Yes	CIN3	31, 35	positive	positive
NM563	Negative		cerv cancer	16	positive	positive
NM564	nd		no results	no isolate	positive	positive
NM565	Positive	No	CIN2	52, 53, 61, 69, 70, 82	positive	positive
NM566	Positive	Yes	CIN3	35	positive	positive
NM567	Positive	Yes	CIN3	35, 45, 58	positive	positive
NM568	Positive	Yes	CIN3	35, 66	positive	positive
NM569	Positive	Yes	cerv cancer	16, 52	positive	positive
NM570	Negative		CIN3	16	positive	positive
NM571	Positive	Yes	no results	16	positive	positive
NM572	Positive	Yes	CIN3	35	positive	positive
NM573	Positive	Yes	CIN3	52, 73, 83, CP6108	positive	positive
NM574	Positive	Yes	CIN3	52	positive	positive
NM575	Positive	Yes	no results	35	positive	positive
NM576	Positive	Yes	no results	no isolate	positive	positive
NM577	nd		no results	no isolate	positive	positive

## Sheet: Dictionory
nd	no data
